# Supplementary material for: Ultrasound Imaging and Guidance for Distal Peripheral Nerve Pathologies at the Wrist/Hand
Source: Diagnostics (Basel). 2023 May 31;13(11):1928. doi: 10.3390/diagnostics13111928 (PMC10253229; doi:10.3390/diagnostics13111928)
Supplement: Supplementary file 1 [file diagnostics-13-01928-s001.zip]

Archive with 4 entries (4 files):
- Video S1.mpg
- Video S2.mpg
- Video S3.mpg
- Video S4.mpg
